# Supplementary material for: Functional profile of host microbiome indicates Clostridioides difficile infection
Source: Gut Microbes. 2022 Oct 26;14(1):2135963. doi: 10.1080/19490976.2022.2135963 (PMC9621045; doi:10.1080/19490976.2022.2135963)
Supplement: Supplemental Material [file KGMI_A_2135963_SM6284.zip]

Archive with 8 entries (8 files):
- SupplFigure-FigS1.ps
- SupplFigure-FigS2.ps
- SupplFigure-FigS3.tiff
- SupplFigure-FigS4.tiff
- SupplFigure-FigS5.tiff
- SupplFigure-FigS6.tiff
- SupplFigure-FigS7.tiff
- SupplFigure-FigS8.ps
